# Supplementary material for: Exploring vaccine hesitancy in digital public discourse: From tribal polarization to socio-economic disparities
Source: PLoS One. 2024 Nov 5;19(11):e0308122. doi: 10.1371/journal.pone.0308122 (PMC11537378; doi:10.1371/journal.pone.0308122)
Supplement: S1 File — S1 Table. Tweet count and ratio of the countries. S2 Table. Precision/Recall table of sentiments. S3 Table. Classification report of sentiments which covers various metrics: Precision, Recall, Accuracy, F1-Micro/Macro etc. S4 Table. Attitude change of users who sent 2 tweets. S5 Table. Tweet count, Attitude Towards Vaccination (ATV) score, and P-values of the US states. S6 Table. First two principle component of socio economic variables. S7 Table. Top 10 tweets of each topic. (XLSX) [file pone.0308122.s015.xlsx]

## Sheet: S1 Table
name	code	count	ratio
United States	US	618752	0.486684
United Kingdom	GB	197172	0.155087
India	IN	129941	0.102206
Canada	CA	84584	0.0665302
Australia	AU	41550	0.0326815
South Africa	ZA	28090	0.0220944
Ireland	IE	22299	0.0175395
Philippines	PH	11243	0.00884327
Malaysia	MY	10617	0.00835089
Nigeria	NG	8429	0.0066299
New Zealand	NZ	7200	0.00566322
Pakistan	PK	7128	0.00560659
Germany	DE	5478	0.00430876
Kenya	KE	5423	0.0042655
Netherlands	NL	4394	0.00345614
Spain	ES	4120	0.00324062
Jamaica	JM	3909	0.00307466
France	FR	3693	0.00290476
Italy	IT	3269	0.00257126
United Arab Emirates	AE	3165	0.00248946
Uganda	UG	2994	0.00235495
Thailand	TH	2934	0.00230776
Ghana	GH	2872	0.00225899
Saudi Arabia	SA	2357	0.00185392
Japan	JP	2313	0.00181931
Mexico	MX	2312	0.00181852
Belgium	BE	2307	0.00181459
Singapore	SG	1951	0.00153457
Brazil	BR	1795	0.00141187
Indonesia	ID	1788	0.00140637
Trinidad and Tobago	TT	1767	0.00138985
Sri Lanka	LK	1625	0.00127816
Switzerland	CH	1625	0.00127816
Botswana	BW	1573	0.00123726
Sweden	SE	1484	0.00116725
Israel	IL	1467	0.00115388
China	CN	1192	0.000937577
Zimbabwe	ZW	1170	0.000920273
Nepal	NP	1028	0.000808582
Denmark	DK	996	0.000783412
Poland	PL	955	0.000751163
Portugal	PT	925	0.000727566
Lebanon	LB	923	0.000725993
Bangladesh	BD	915	0.000719701
Norway	NO	874	0.000687452
Hong Kong	HK	857	0.00067408
Zambia	ZM	857	0.00067408
Maldives	MV	848	0.000667001
Greece	GR	793	0.000623741
Korea, Republic of	KR	788	0.000619808
Turkey	TR	723	0.000568681
Colombia	CO	719	0.000565535
Taiwan, Province of China	TW	716	0.000563176
Austria	AT	712	0.000560029
Russian Federation	RU	638	0.000501824
Bahamas	BS	635	0.000499464
Viet Nam	VN	616	0.00048452
Cambodia	KH	610	0.0004798
Fiji	FJ	603	0.000474294
Finland	FI	587	0.00046171
Qatar	QA	572	0.000449911
Barbados	BB	561	0.000441259
Cyprus	CY	514	0.000404291
Argentina	AR	509	0.000400358
Tanzania, United Republic of	TZ	497	0.000390919
Malawi	MW	461	0.000362603
Cuba	CU	437	0.000343726
Egypt	EG	411	0.000323275
Kuwait	KW	398	0.00031305
Antigua and Barbuda	AG	396	0.000311477
Romania	RO	388	0.000305185
Bahrain	BH	371	0.000291813
Czech Republic	CZ	365	0.000287094
Panama	PA	359	0.000282374
Serbia	RS	329	0.000258778
Hungary	HU	312	0.000245406
Costa Rica	CR	310	0.000243833
Rwanda	RW	289	0.000227315
Chile	CL	282	0.000221809
Oman	OM	264	0.000207651
Ethiopia	ET	246	0.000193493
Saint Lucia	LC	239	0.000187987
Bermuda	BM	238	0.000187201
Dominican Republic	DO	235	0.000184841
Croatia	HR	232	0.000182481
Isle of Man	IM	227	0.000178549
Mauritius	MU	226	0.000177762
Papua New Guinea	PG	219	0.000172256
Ecuador	EC	212	0.00016675
Lesotho	LS	209	0.000164391
Malta	MT	208	0.000163604
Peru	PE	207	0.000162818
Gibraltar	GI	201	0.000158098
Brunei Darussalam	BN	192	0.000151019
Iraq	IQ	184	0.000144727
Ukraine	UA	179	0.000140794
Gambia	GM	176	0.000138434
Anguilla	AI	173	0.000136075
Georgia	GE	173	0.000136075
Somalia	SO	172	0.000135288
Venezuela, Bolivarian Republic of	VE	165	0.000129782
Jordan	JO	162	0.000127422
Kazakhstan	KZ	162	0.000127422
Iran, Islamic Republic of	IR	161	0.000126636
Myanmar	MM	154	0.00012113
Swaziland	SZ	150	0.000117984
Bulgaria	BG	147	0.000115624
Iceland	IS	146	0.000114837
Saint Vincent and the Grenadines	VC	140	0.000110118
Albania	AL	139	0.000109332
Cayman Islands	KY	138	0.000108545
Uruguay	UY	134	0.000105399
Yemen	YE	132	0.000103826
Luxembourg	LU	130	0.000102253
Honduras	HN	129	0.000101466
Lithuania	LT	126	9.91063e-05
Morocco	MA	124	9.75332e-05
Latvia	LV	121	9.51735e-05
Tunisia	TN	121	9.51735e-05
Slovenia	SI	119	9.36004e-05
Estonia	EE	115	9.04542e-05
Guatemala	GT	114	8.96676e-05
Liberia	LR	96	7.55096e-05
Sierra Leone	SL	95	7.4723e-05
Grenada	GD	90	7.07902e-05
Cameroon	CM	86	6.7644e-05
El Salvador	SV	82	6.44978e-05
Guyana	GY	79	6.21381e-05
Slovakia	SK	79	6.21381e-05
Aruba	AW	76	5.97784e-05
Belize	BZ	72	5.66322e-05
Mongolia	MN	71	5.58456e-05
Mozambique	MZ	71	5.58456e-05
Afghanistan	AF	70	5.50591e-05
Senegal	SN	70	5.50591e-05
Bhutan	BT	69	5.42725e-05
Congo, the Democratic Republic of the	CD	65	5.11263e-05
Macedonia, the Former Yugoslav Republic of	MK	65	5.11263e-05
Virgin Islands, U.S.	VI	64	5.03397e-05
Turks and Caicos Islands	TC	63	4.95532e-05
Nicaragua	NI	61	4.798e-05
Paraguay	PY	56	4.40473e-05
Bolivia, Plurinational State of	BO	54	4.24741e-05
Guam	GU	54	4.24741e-05
Libya	LY	53	4.16876e-05
Armenia	AM	49	3.85413e-05
Timor-Leste	TL	49	3.85413e-05
Azerbaijan	AZ	45	3.53951e-05
Côte d'Ivoire	CI	45	3.53951e-05
Seychelles	SC	44	3.46086e-05
Montenegro	ME	43	3.3822e-05
Saint Kitts and Nevis	KN	39	3.06758e-05
Algeria	DZ	38	2.98892e-05
Bosnia and Herzegovina	BA	38	2.98892e-05
Moldova, Republic of	MD	33	2.59564e-05
Congo	CG	31	2.43833e-05
Dominica	DM	31	2.43833e-05
Virgin Islands, British	VG	29	2.28102e-05
Haiti	HT	28	2.20236e-05
Northern Mariana Islands	MP	28	2.20236e-05
Angola	AO	27	2.12371e-05
Samoa	WS	27	2.12371e-05
San Marino	SM	27	2.12371e-05
Suriname	SR	24	1.88774e-05
Vanuatu	VU	24	1.88774e-05
Syrian Arab Republic	SY	23	1.80908e-05
Monaco	MC	22	1.73043e-05
Macao	MO	19	1.49446e-05
Kyrgyzstan	KG	18	1.4158e-05
United States Minor Outlying Islands	UM	18	1.4158e-05
Benin	BJ	17	1.33715e-05
Puerto Rico	PR	17	1.33715e-05
Andorra	AD	16	1.25849e-05
Liechtenstein	LI	16	1.25849e-05
Solomon Islands	SB	15	1.17984e-05
Uzbekistan	UZ	15	1.17984e-05
Lao People's Democratic Republic	LA	14	1.10118e-05
Burkina Faso	BF	13	1.02253e-05
Faroe Islands	FO	13	1.02253e-05
Palau	PW	13	1.02253e-05
Tonga	TO	13	1.02253e-05
Cape Verde	CV	12	9.4387e-06
French Polynesia	PF	12	9.4387e-06
Sint Maarten (Dutch part)	SX	12	9.4387e-06
Tajikistan	TJ	12	9.4387e-06
Jersey	JE	11	8.65214e-06
Gabon	GA	10	7.86558e-06
Guernsey	GG	10	7.86558e-06
Montserrat	MS	10	7.86558e-06
Burundi	BI	9	7.07902e-06
Central African Republic	CF	9	7.07902e-06
Curaçao	CW	9	7.07902e-06
Saint Martin (French part)	MF	9	7.07902e-06
Togo	TG	9	7.07902e-06
Djibouti	DJ	8	6.29246e-06
Guinea	GN	8	6.29246e-06
Martinique	MQ	8	6.29246e-06
Bonaire, Sint Eustatius and Saba	BQ	6	4.71935e-06
Holy See (Vatican City State)	VA	6	4.71935e-06
Madagascar	MG	6	4.71935e-06
Chad	TD	5	3.93279e-06
Guadeloupe	GP	5	3.93279e-06
Marshall Islands	MH	5	3.93279e-06
Niue	NU	5	3.93279e-06
Sudan	SD	5	3.93279e-06
Belarus	BY	4	3.14623e-06
Equatorial Guinea	GQ	4	3.14623e-06
Greenland	GL	4	3.14623e-06
Korea, Democratic People's Republic of	KP	4	3.14623e-06
Saint Barthélemy	BL	4	3.14623e-06
Comoros	KM	3	2.35967e-06
Cook Islands	CK	3	2.35967e-06
Kiribati	KI	3	2.35967e-06
Saint Helena, Ascension and Tristan da Cunha	SH	3	2.35967e-06
American Samoa	AS	2	1.57312e-06
Antarctica	AQ	2	1.57312e-06
Falkland Islands (Malvinas)	FK	2	1.57312e-06
Mali	ML	2	1.57312e-06
Mayotte	YT	2	1.57312e-06
Micronesia, Federated States of	FM	2	1.57312e-06
Nauru	NR	2	1.57312e-06
Niger	NE	2	1.57312e-06
Turkmenistan	TM	2	1.57312e-06
Åland Islands	AX	1	7.86558e-07
Christmas Island	CX	1	7.86558e-07
French Guiana	GF	1	7.86558e-07
Guinea-Bissau	GW	1	7.86558e-07
Mauritania	MR	1	7.86558e-07
New Caledonia	NC	1	7.86558e-07
Réunion	RE	1	7.86558e-07
Bouvet Island	BV	0	0
British Indian Ocean Territory	IO	0	0
Cocos (Keeling) Islands	CC	0	0
Eritrea	ER	0	0
French Southern Territories	TF	0	0
Heard Island and McDonald Islands	HM	0	0
Norfolk Island	NF	0	0
Palestine, State of	PS	0	0
Pitcairn	PN	0	0
Saint Pierre and Miquelon	PM	0	0
Sao Tome and Principe	ST	0	0
South Georgia and the South Sandwich Islands	GS	0	0
South Sudan	SS	0	0
Svalbard and Jan Mayen	SJ	0	0
Tokelau	TK	0	0
Tuvalu	TV	0	0
Wallis and Futuna	WF	0	0
Western Sahara	EH	0	0

## Sheet: S2 Table
label	precision	recall
Neutral	0.992084	0.658494
Positive	0.939891	0.866499
Negative	0.857143	0.677419

## Sheet: S3 Table
precision	recall	f1-score	support
0.97	0.85	0.91	571
0.82	0.96	0.88	397
0.77	0.74	0.75	62
		0.89	1030
0.85	0.85	0.85	1030
0.9	0.89	0.89	1030

## Sheet: S4 Table
label_change	counts	ratio
Positive to Positive	588485	0.649234
Negative to Negative	142198	0.156877
Negative to Positive	94163	0.103883
Positive to Negative	81584	0.0900058

## Sheet: S5 Table
State	Tweet Count	P adj	ATV Score
AK	657	8.90447e-06	0.471756
AL	3779	0.0113515	-0.100419
AR	2246	3.29141e-05	-0.208552
AZ	8280	1.19799e-22	-0.253782
CA	44623	5.33886e-42	0.171503
CO	5794	6.07001e-07	0.167997
CT	3482	0.632884	0.0229429
DC	4417	3.44219e-79	0.810563
DE	847	0.789082	0.0313025
FL	24336	6.76491e-122	-0.357291
GA	10252	3.10715e-30	-0.266782
HI	1374	0.00325928	0.204562
IA	2217	0.0118084	0.137277
ID	1299	0.849751	-0.0158097
IL	11236	2.92215e-05	0.100685
IN	5202	1.99568e-08	-0.186646
KS	2225	0.462111	-0.0408585
KY	3896	0.000424907	-0.135668
LA	4097	6.04206e-05	-0.150655
MA	8311	1.18295e-25	0.298571
MD	6665	3.76726e-24	0.323543
ME	1413	0.000323389	0.248633
MI	6951	0.428105	-0.0252237
MN	5375	3.12453e-10	0.220998
MO	5839	1.72973e-06	0.160397
MS	1807	4.36279e-19	-0.474139
MT	709	0.326893	0.101143
NC	9370	0.00382165	0.0757084
ND	393	0.000226868	-0.425525
NE	1624	0.899687	-0.00950208
NH	1389	2.40411e-06	0.334189
NJ	7863	5.51062e-09	-0.158855
NM	1763	0.954567	-0.00355496
NV	4893	1.27853e-15	-0.26755
NY	27577	3.40531e-29	0.176042
OH	10677	1.13831e-27	-0.249949
OK	3399	0.000319267	-0.148272
OR	4722	2.18641e-21	0.362367
PA	12164	0.01646	0.055225
RI	1734	2.87262e-21	-0.509497
SC	3913	9.37585e-17	-0.308218
SD	618	0.000319267	0.387028
TN	6786	5.50772e-07	-0.147544
TX	27141	6.07314e-18	-0.130145
UT	2207	9.77122e-14	0.421307
VA	8623	0.280126	0.0313371
VT	517	2.76846e-08	0.699645
WA	9611	1.22354e-36	0.337894
WI	3769	1.98307e-05	0.178159
WV	1295	0.00274582	-0.199078
WY	326	2.33857e-06	-0.589826

## Sheet: S6 Table
Parameter	PC1	PC2
Non-native Percentage	-0.190644	0.445308
Education (Percent Less Than High School)	0.401486	-0.00706612
Education (Percent Greater Than Bachelor)	-0.405721	0.1858
Unemployment Percentage	0.0857791	0.507289
Median Household Income	-0.410906	0.197403
Poverty	0.422411	0.133923
Black Percentage	0.206902	0.313862
2020 Presidential Election Index (Trump% - Biden%)	0.30752	-0.344634
Social Capita	-0.31099	-0.407328
log(Cat/Dog)	-0.22165	-0.263981

## Sheet: S7 Table
topic	tweet
Mandatory Vaccination	well i think it's not ok to force some of us that don't want to the vaccine and it's also not ok to force someone to not take the vaccine either most of us don't like being force i think it's ok for us to make our own decision free will if some choose to take it or not
Mandatory Vaccination	Wish people would stop telling people which vaccine they should take let people decide themselves and give choice. People want vaccine but doesn't mean they want to take just anything someone tells them to take.
Mandatory Vaccination	All you’re doing is taking our right our right to choose whether we want to take a vaccine whether we want to live or die you were taking all our rights away and it is not your right to take it away from us and don’t tell me you’re giving us the right to choose there is no choice
Mandatory Vaccination	the people act like you giving us the freedom to decide for ourselves is taking something from THEM. They act like they have to be mandated to take the vaccine to take it, instead of just having the freedom to choose to take it! People make YOUR decision not everyone’s
Mandatory Vaccination	I also don't like how they are trying to take away our freedom free will if some of us choose to wear mask and get the vaccine or not wear mask to get vaccine i wish they respect our free will some of us don't like getting force to do things we don't wanna do
Mandatory Vaccination	Please have choices in life if they don’t wanna take the vaccine that’s their choice let people live the way they want to people that took the vaccine that was their choice stop the BS let people live their own life we should just get back to normal
Mandatory Vaccination	it’s someone else’s choice and freedom to decide if they want to take the vaccine or not so live your life however the fuck you want but don’t tell people what to do with there’s no one stopping you
Mandatory Vaccination	If you want the vaccine get it if you want to put a mask on put it on! But people have the right to choose if they want or do not want some thing not imposed by the government!!!
Mandatory Vaccination	And your trying to take away people's right not to get a vaccine. So the freedom of choice which you want for women, you want to take away from everyone else? Not sure how your being fair here
Mandatory Vaccination	My point is, you don't have to force people to take it or use systematic censorship to force people to take it. "My body my choice" Let people make individual choices to take the vaccine. If the vaccines work why force people? Do you force people to eat? I need to eat to live
Adverse reactions	Many vaccine-related deaths and serious side-effects have been reported in the UK and international media. As of 13 May 2021, there were 822,078 reported adverse reactions in the UK, including seizures, paralysis, blindness, strokes, blood clots and acute cardiac events
Adverse reactions	*US where &lt;10% adverse reactions reported to VAERS* "(VAERS) revealed 294,801 reports of adverse events following COVID vaccines, including 5,165 deaths and 25,359 serious injuries between Dec. 14, 2020 and May 28, 2021."
Adverse reactions	&lt;10 allergic reactions per 1 million doses 13 cases of blood clots per 1 million doses 11 cases of myocarditis per 1 million doses 1 case of swollen testicles per 1 million doses
Adverse reactions	Also vaccine-related deaths and serious side-effects have been reported in the UK and international media. As of 13 May 2021, there were 822,078 reported adverse reactions in the UK, including seizures, paralysis, blindness, strokes, blood clots etc, and 1178 deaths were reported
Adverse reactions	Please report reactions. Here is information about reporting an adverse reaction (VAERS link in the CHD article): ICAN reporting system CHD article on how to report a vaccine reaction UK reporting system
Adverse reactions	vaccines are causing serious adverse events and deaths. Interview the PA who reported vaccine injuries from her hospital. 680,000 reports of serious adverse events and thousands of deaths linked to the jab.
Adverse reactions	according to the under reported CDC 'VAERS' Vaccine Adverse Event Reporting System to November7 2021: 675,000 adverse events including 14,000 deaths, 18,000 disabilities 58,000 hospitalisations, 11,700 heart issues including heart attacks to cite a few:
Adverse reactions	adverse reactions - weekly report covering adverse reactions to approved vaccines 460 deaths &amp; 243,612 injuries reported in
Adverse reactions	685 deaths reported from adverse reactions to AZ vaccine. Over half a million adverse reaction reports. Link from UK Govt website.
Adverse reactions	VAERS, CDC Vaccine Adverse Event Reporting System logged most recent COVID injuries in America data. New figures report 20,000 vaccine related deaths.
Constitutionality	To force vaccination is in violation of Nuremberg code UNESCO Universal Declaration on Bioethics and,Human Rights UN International Covenant of Civil and political rights UN Universal Declaration of Human Rights. No govt has the right to enforce vaccination
Constitutionality	so answer these basic questions do you support the following: Court packing? mandatory vaccination? mandatory milage tax? mandatory vaccination travel passport? Mandatory vaccination/testing on private business? These are the easier socialist policies being put forward answer plz
Constitutionality	Government requirements for private business to mandate vaccination of employees is a government mandate of human experimentation and a violation of the Nuremberg Code
Constitutionality	Joe Biden tells businesses to force vaccination for employees President Joe Biden encourage
Constitutionality	Vaccination passports are not for public health. Vaccination passports are for public control.
Constitutionality	In Texas, Gov. Greg Abbott has banned mask mandates, signed legislation that would deny state contracts or licenses to businesses that require proof of vaccination, and barred local governments from requiring the vaccine for any public agency or private institution.
Constitutionality	Show me where there is a federal and state requirement forcing private businesses to make vaccination mandatory for staff.
Constitutionality	Medical tyranny = mandated vaccination status required by the government to enter a private business, draconian lockdowns.
Constitutionality	Mandatory verification of vaccination status is a violation of HIPPA. Restaurants &amp; Bars demanding your vaccination status are violating laws protecting your health information privacy. County officials pushing vaccination verification are in violation of HIPPA
Constitutionality	President Joe Biden ordered widespread vaccination mandates on Thursday, demanding that private businesses mandate vaccinations for their employees. doesn't give a damn about your constitutional civil rights or your health. Give Biden the boot!
Ineffectiveness	I got Facebooted from FB for 30 days for posting Vaxed people Can still get covid Can still spread covid Can still die from covid Can potentially die from the vaccine. Unvaxed people Can still get covid Can still spread covid Can still die from covid Cannot die from vaccine
Ineffectiveness	Twitter won’t let u speak truth: Fact Vaxed people: Can still get covid. Can still spread covid. Can still die from covid. Can potentially die from the vaccine. Unvaxed people: Can still get covid. Can still spread covid. Can still die from covid. Cannot die from the vaccine.
Ineffectiveness	You mean the Vaccine that you get to not get Covid. Yet many people still get Covid and DIE from Covid even with the Vaccine? You mean that one? That's Exactly why I refuse to get it. The Polio shot,no one I knew got it after getting the shot. The Flu shot? Never get flu after it
Ineffectiveness	Man vaccinated against covid, who currently has covid, urges people not vaccinated against covid to get vaccinated against covid because the vaccine apparently works, even tho he still got covid and vaxed ppl are still dying from covid 🤡🌎
Ineffectiveness	The only people getting Covid-19 are the ones getting the vaccine or their either dying after getting the vaccine. I never got the vaccine I dont believe In it. I also never got the flu shot and never had the flu. People who get the flu shot always get the flu nothing different
Ineffectiveness	Fact Vaxed people: Can still get covid. Can still spread covid. Can still die from covid. Can potentially die from the vaccine. Unvaxed people: Can still get covid. Can still spread covid. Can still die from covid. Cannot die from the vaccine. Its a no for my family
Ineffectiveness	FACT Vaxxed People: Can still get Covid. Can still spread Covid. Can still die from Covid. Can potentially die from the vaccine. Unvaxxed People: Can still get Covid. Can still spread Covid. Can still die from Covid. Cannot die from the "Vaccine"
Ineffectiveness	You can die from the vaccine. You can get seriously injured from the vaccine. You can still get Covid with the vaccine. You can still die of Covid with the vaccine. You can still get terribly sick from Covid with the vaccine. You can still spread Covid with the vaccine.
Ineffectiveness	ive had the flu vaccine never got the flu or even sick from it, get the covid vaccine you still gonna get covid, be able to pass it, and some people still die from covid with the vaccine 🥴
Ineffectiveness	You can get the flu from a weakened virus in the vaccine which happens to me every time I get flu shot and get the flu 4 days later and am sick for 2-3 weeks and know others same thing. Daughter never gets sick..got the flu shot same time as another vaccine, 5 days later got flu
Long Term Side Effects	There are short term,mid term and Long term side effects, long term side effects appear after 5, 7 or 10 years. Without knowing the long-term side effects no vaccine can be approved &amp; it take at least 10 years to know Long term side effects.
Long Term Side Effects	mRNA vaccine is only experimental medicine which has zero long term safety data. mandatory experimental medicine without long term safety data policy is against humanity.
Long Term Side Effects	Those are “licensed”vaccines. This is a non-licensed emergency use authorized vaccine only. Meaning we have no long term data on side effects. Vaccines take five years for approval so they could study long-term side effects! We are the lab rats!
Long Term Side Effects	Vaccines have short and long term side effects, long term side effects appears after 3 to 10 years, for a vaccine to be called safe its necessary to have a long term safety data and long term safety data can only be obtained if the vaccine is tested for at least 10 years... (1/n)
Long Term Side Effects	You can argue for the science all you want, and the chances of long-term unexpected side effects are incredibly slim, but forcing children to get a vaccine using technology only approved for human use for a year, with no real-life long-term safety studies, is insane.
Long Term Side Effects	Cautiously yes, not with Emergency Use Authorisation before proper long term clinical trials. This vaccine is not even a year old and we have no idea about possible long term side effects yet. Give it to people at high risk with clear benefit but not healthy kids.
Long Term Side Effects	The idea that 12 - 17 year old kids can make an informed decision about a vaccine that uses new technology and has NO long term safety data and therefore potential long term risks is absurd. No one is making an informed decision as there is NO long term data!
Long Term Side Effects	Oh my God! What we don’t know long-term is obviously the side effects of the vaccine itself. There is zero long-term safety data on these vaccines. Do you know of any long-term safety data which exists for mRNA vaccines?
Long Term Side Effects	Long-term effects Unknown, Emergency use of an Experimental Vaccine that is not FDA Approved or Fully tested. 15 years minimum to Roll out Fully tested Vaccine. Informed Consent for an Unknown Outcome is Impossible!
Long Term Side Effects	Informed Consent. Given this vaccine is a human live trial without long term testing Canadians must be given raw data and informed consent. Unknown long term side effects including organ health, reproductive health and cancer are unknown. Choices should be made individually.
Politics and Conspiracy Theories	We all know why Big Pharma will do anything to SUPPRESS Ivermectin !! The moment that Big Govt accepts cheap &amp; accessible Ivermectin can be effective &amp; would set us free quickly, it would stop Big Pharma making BIG $$$ Big Pharma JUST playing us for $$$
Politics and Conspiracy Theories	Big Pharma &amp; it would shed positive light on President Trump. HCQ costs a few cents per day &amp; a new vaccine would make Big Pharma &amp; Bill Gates richer.
Politics and Conspiracy Theories	Virus from China. Tests for virus from China Masks from China How much money is China making from their manufactured virus?? Every politician pushing the “vaccine” receives money from J&amp;J, Modern-a &amp; Pfizer among other big pharma places..
Politics and Conspiracy Theories	We must investigate the corrupt CDC that lied to Americans. They hate President Trump so they do anything to destroy our economy. Dr Fauci and Dr Birx are in bed with evil Bill Gates foundation and big Pharma. Dr Fauci is pushing expensive therapy and bad vaccine to make billions
Politics and Conspiracy Theories	I'm tired of hearing 2 stories. I wish Trump would clarify it. Trump says Fauci, W.H.O, FDA, CDC, BIG PHARMA all corrupted. Bill Gates talked about DEPOPULATION. WHO CREATED THE VACCINE? If Bill Gates or Fauci are behind it like the world thinks, WHY IS TRUMP PUSHING THE VACCINE?
Politics and Conspiracy Theories	Big pharma sees profit potential with CoronaVirus being big money on vaccines. Big pharma also pays huge to MSM. Trump mentions cheap drugs that won't make big money. MSM hate him. Big Pharma offers drug reps to discredit Trump &amp; cheap drugs. Vaccine stays relevant. MSM loves it
Politics and Conspiracy Theories	Biden Had No Plan and the Best Plan was Trump Plan the vaccine &amp; Operation Warp speed Fauci &amp; Big Pharma have no further science Dems doing dem things like the Blame Game
Politics and Conspiracy Theories	All these new strain of covid-19 all fake news spread by big pharma &amp; their minions in the corrupt mainstream media! Every time you get a shot of vaccine it cost the government $40!now big pharma is talking about new vaccines for the new strain !they will make billion dollars
Politics and Conspiracy Theories	Create an issue, then sell the solution. $56B so far in vaccine profits. $350M to politicians from Big Pharma. Sales slow down ,create a bigger boogeyman &amp; need for product. Americans are being lied to &amp; sold out, Media &amp; politicians bought by big Pharma.
Politics and Conspiracy Theories	We must open this country up now, Coronavirus is a big hoax. They must fire Dr Fauci &amp; Dr Brix because they are evil in bed with big Pharma &amp; Bill Gates foundation pushing horrible vaccines &amp; drugs make mega billions. This vaccine will kill elderly &amp; sick to control population
Natural Immunity	Masks never effective for respiratory virus, asymptomatic transmission never driver for respiratory virus, natural immunity &gt; vaccine immunity, vaccine can’t prevent transmission or infection, viral load in vax same as non vax, CDC admit no transmission from previously infected.
Natural Immunity	Vaccine can give a higher antibody count than natural immunity, but natural immunity gives immune cell memory which results is superior immunity than vaccinated immunity. Natural immunity also recognizes variants.
Natural Immunity	Those unvax’d who recover from infection have superior immunity to reinfection vs. vax’d who were never infected. Natural immunity is broader and more durable than vax immunity. Mass vaccination w/leaky vax in the middle of a pandemic is insane. Follow the science.
Natural Immunity	The vaccine does not prevent infection or transmission. The vaccine does not prevent infection or transmission. The vaccine does not prevent infection or transmission. The vaccine does not prevent infection or transmission. The vaccine does not prevent infection or transmission.
Natural Immunity	Herd immunity has historically been based on natural infection. Vaccination could help provide herd immunity IF it stops transmission. But it doesn't. So no chance of herd immunity from the vaccine. Infected-recovered rarely re-catch (spread) the virus so herd immunity develops.
Natural Immunity	Have you considered natural immunity far more robust than vaccine immunity, vaccines do not prevent transmission or infection, viral load in vaccinated same as non vax, masks never effective for a respiratory virus, asymptomatic transmission never a driver for respiratory virus ?
Natural Immunity	-Vaccine "immunity" is less durable than natural immunity (memory B and T cells) -True, but Natural Immunity is already more effective than double Vax -The vaccines have been proven to be causing selection and producing variants, not natural infection - this is completely false
Natural Immunity	The viruses mutates every time it replicates, the idea is to prevent escape mutants (super viruses) natural immunity prevents this. vaccination actively encourages super viruses. Yes the virus stops at natural immunity, when herd immunity is reached, .
Natural Immunity	You don't need both and natural immunity is far superior to the vaccine immunity in preventing reinfection and at limiting symptoms in those who are reinfected. All that means is that natural immunity is better to stop the spread and create herd immunity.
Natural Immunity	Vaccine does not prevent you from having the virus again and there is no evidence the immune response mounted by the vaccine is better than natural immunity. In fact for most, natural immunity would give rise to a stronger immune response and thus provide better protection.
Others	i hav entirrely opted out of your [all of your
Others	The is The is engineered The is engineered The is engineered The is engineered The are engineered Your is engineered The is engineered IS ENGINEERED
Others	$HTBX Understanding of Tcells for $GNUS $NBY $KODK $IBIO $GAXY
Others	Evidence that the are not as efficacious as advertised by
Others	This is what I am referencing my “opinion” of the vaccine.
Others	Hilarious how all these manufacturers touted themselves as a “vaccine” originally .
Others	He is dreaming Boris, I will not have any “vaccine “
Others	And it will about as effective as the flu vaccine. $$$$$$$$$$$$$$$$$$$$$$$$$$$$$$$$$$$$$$$$$$$$$$$$$$$$$$$$$$$$$$$$$$$$$$$$$$$$$$$$$$$$$$$$$$$$$$$$$$$$$$$$$$$$$$$$$$$$$$$$$$$$$$$$$$$$$$$$$$$$$$$$$$$$$$$$$$$$$$$$$$$$$$$$$$$$$$$$$$$$$$$$$$$$$$$$$$$$$$$$$$$$$🖕
Others	Phuck that vaccine I’m not Turing into no zombie 🧟‍♂️
Others	“the vaccine is ushering in the mark of the beast,”
